# Supplementary material for: Molecular Mechanism of the Anti-Inflammatory Action of Heparin
Source: Int J Mol Sci. 2021 Oct 3;22(19):10730. doi: 10.3390/ijms221910730 (PMC8509397; doi:10.3390/ijms221910730)
Supplement: Supplementary file 1 [file ijms-22-10730-s001.zip]

Archive with 1 entries (1 files):
- ijms-1384000-supplementary.pdf
